# Supplementary material for: Co-existence of BRAF and NRAS driver mutations in the same melanoma cells results in heterogeneity of targeted therapy resistance
Source: Oncotarget. 2016 Oct 24;7(47):77163–74. doi: 10.18632/oncotarget.12848 (PMC5363577; doi:10.18632/oncotarget.12848)
Supplement: Supplementary file 5 [file oncotarget-07-77163-s005.xlsx]

## Sheet: supp. Table 3
Late Met 1
	chr	pos	ref	var	p.val	freq.var	sigma2.freq.var	n.tst.fw	cov.tst.fw	n.tst.bw	cov.tst.bw	n.ctrl.fw	cov.ctrl.fw	n.ctrl.bw	cov.ctrl.bw	raw.p.val
1	chr1	115256514	G	A	8.82e-07	0.00299005	1.54e-07	80	24058	0	0	3	16419	4	4461	2.2e-14
3	chr1	115256515	C	T	0.0184313	0.0024672	1.5e-07	72	24054	0	0	7	16431	4	4479	1.38e-09
2	chr1	115256608	G	A	0.0368378	0.00235592	1.39e-07	66	23636	0	0	6	16179	3	4443	3.68e-09
4	chr1	115256610	G	-	0.00141045	0.0047635	3.53e-07	150	23468	0	0	31	15992	2	4276	7.05e-11
						0.00314417
Late Met 2
4	chr1	115256387	A	C	5.4e-09	0.00325398	5.57e-07	19	3109	0	2730	0	16432	0	3927	1.62e-15
11	chr1	115256397	C	-	0.0333427	0.0038271	8.77e-07	17	2772	8	2693	12	14796	2	3934	1.17e-08
5	chr1	115256455	T	C	9.27e-30	0.0138909	2.5e-06	38	3130	48	2775	11	16507	3	4294	1.39e-36
12	chr1	115256465	A	-	4.75e-12	0.00921494	2.45e-06	57	2751	12	2758	59	14543	3	4188	1.19e-18
9	chr1	115256466	A	G	2.07e-47	0.0178029	3.493e-06	80	2738	23	2735	18	14524	1	4163	2.59e-54
6	chr1	115256494	T	C	2.62e-59	0.0229143	4.06e-06	75	3102	67	2848	15	16515	5	4509	2.62e-66
1	chr1	115256513	G	A	1.52e-68	0.0259749	4.48e-06	68	3118	91	2860	9	16419	4	4459	1.14e-75
7	chr1	115256526	T	C	4.34e-06	0.00651897	1.43e-06	28	3082	20	2876	24	16407	8	4407	1.41e-12
2	chr1	115256536	C	T	1.62e-26	0.0127604	2.347e-06	47	3123	36	2888	15	16478	7	4521	3.25e-33
13	chr1	115256536	C	-	5.6e-28	0.00974359	1.67e-06	41	3123	19	2888	4	16478	1	4521	9.81e-35
3	chr1	115256703	C	T	5.04e-182	0.0579439	9.87e-06	163	3062	185	2884	10	16098	2	4492	1.26e-189
14	chr1	115256703	C	-	1.73e-70	0.0206978	3.73e-06	130	3062	0	2884	24	16098	0	4492	8.63e-78
10	chr1	115256725	A	G	2.89e-16	0.00485283	8.31e-07	29	3032	0	2883	0	15659	1	4359	6.51e-23
8	chr1	115256728	T	C	6.72e-10	0.837687	0.0034075	2484	2780	1	2	0	17	1	1	1.85e-16
						0.0747917
Late Met 3
2	chr1	115256402	A	-	1.6e-05	0.0127715	2.155e-06	70	9417	145	1722	81	14505	20	962	7.98e-13
1	chr1	115256514	G	A	2.01e-06	0.00310351	1.83e-07	36	10514	35	10133	3	16419	4	4461	5.04e-14
						0.00793751
Early Met 1
1	chr1	115256535	G	-	6.44e-06	0.00216423	1.11e-07	50	13247	16	13169	4	16424	3	4518	1.61e-13
2	chr1	115256561	G	-	0.00405589	0.00230603	9.81e-08	19	13001	43	12787	1	16150	1	4219	3.04e-10
3	chr1	115256585	T	-	4.1154e-05	0.00380351	3.19e-07	78	11419	47	11918	22	13647	5	3741	2.06e-12
						0.00305477
Primary
5	chr1	115256420	C	T	0.0223663	0.0030191	2.93e-07	19	5897	27	7187	8	16493	2	3642	7.27e-09
1	chr1	115256426	G	A	2.19e-05	0.00165134	1.28e-07	20	5900	3	7634	0	16537	1	4259	5.48e-12
2	chr1	115256428	G	A	2.51e-07	0.00327573	2.62e-07	21	5899	25	7546	2	16501	1	4101	5.03e-14
9	chr1	115256428	G	-	7.76e-12	0.00300406	2.47e-07	40	5899	3	7546	4	16501	0	4101	5.82e-19
3	chr1	115256514	G	A	0.00116066	0.00231415	2.11e-07	21	5883	15	7705	3	16419	4	4461	3.48e-10
6	chr1	115256555	C	T	5.89e-08	0.00410985	3.8e-07	32	5858	32	7667	11	16431	2	4465	1.03e-14
7	chr1	115256572	C	T	1e-09	0.00398044	3.27e-07	28	5883	30	7714	5	16522	1	4515	1.23e-16
10	chr1	115256626	G	-	4.79e-08	0.0058627	8.88e-07	53	4140	45	7307	44	15435	8	3835	7.19e-15
11	chr1	115256653	A	-	0	0.48039	4.91e-05	5594	5636	72	5449	303	8411	15	1930	0
8	chr1	115256661	C	T	2.28e-06	0.00400043	3.73e-07	24	5232	34	7670	6	15727	4	4475	5.14e-13
12	chr1	115256669	A	-	7.08e-26	0.00471603	3.75e-07	65	5746	1	7697	3	16139	1	4523	3.54e-33
13	chr1	115256685	G	-	3.12e-11	0.00448338	3.74e-07	31	5667	33	7694	5	15065	1	4499	3.12e-18
4	chr1	115256686	G	A	0.000256567	0.00336312	3.1e-07	21	5646	30	7696	4	15093	5	4498	7.06e-11
						0.0403208
M121224
2	chr1	115256398	A	G	8.26e-10	0.00296586	1.66e-07	29	9456	24	8414	0	15538	0	4090	6.19e-17
1	chr1	115256530	G	T	1.14e-30	0.0061928	3.39e-07	67	9420	46	8827	0	16444	0	4512	2.86e-38
3	chr1	115256530	G	-	4.97e-08	0.00258285	1.46e-07	28	9420	20	8827	1	16444	0	4512	4.97e-15
4	chr1	115256585	T	-	1.37e-20	0.00626491	5.63e-07	120	8672	9	7829	22	13647	5	3741	6.86e-28
5	chr1	115256645	T	-	6.42e-06	0.263158	6.77e-05	257	5835	7148	7178	245	9051	3656	3702	8.02e-13
						0.0562328
