# Supplementary material for: Co-existence of BRAF and NRAS driver mutations in the same melanoma cells results in heterogeneity of targeted therapy resistance
Source: Oncotarget. 2016 Oct 24;7(47):77163–74. doi: 10.18632/oncotarget.12848 (PMC5363577; doi:10.18632/oncotarget.12848)
Supplement: Supplementary file 6 [file oncotarget-07-77163-s006.xlsx]

## Sheet: Blad1
				CI Value
	MEK (nM)	BRAF (nM)	Combination (nM)	MM121224	MM150423	MM140307	MM140906	M130903	MM150849
	50	1	51	0.61	0.35	5710000000000	indefinite	0.35	1.09e+17
	100	2	102	0.79	0.71	39600000000	indefinite	0.62	2.17e+17
	200	4	204	0.75	1.01	1410000000000000	indefinite	0.78	9.78e+19
	400	8	408	0.72	1.33	4.96e+23	indefinite	0.85	1.05e+23
	800	16	816	0.59	1.16	5.48e+44	indefinite	0.68	4.03e+28
Mean				0.692	0.912	1.096e+44		0.656	8.06002e+27
				+	-	-	-	+	-
				CI Value
	MEK (nM)	ERK (nM)	Combination (nM)	MM121224	MM150423	MM140307	MM140906	M130903	MM150849
	50	10	60	6.2	0.38	1.69	1.32	0.54	15000
	100	20	120	15.7	0.46	0.85	0.2	0.43	650000
	200	40	240	28.4	0.7	0.39	0.15	0.52	17000000
	400	80	480	53.5	0.73	0.026	0.01	0.47	20000000
	800	160	960	N/A	1.06	0.002	0.001	0.57	N/A
Mean				25.95	0.666	0.5916	0.3362	0.506	9416250
				-	+	+	++	+	-
				CI Value
	MEK (nM)	PI3K (nM)	Combination (nM)	MM121224	MM150423	MM140307	MM140906	M130903	MM150849
	50	625	675	0.042	0.31	1.5	0.55	0.26	0.015
	100	1250	1350	0.06	0.37	0.42	0.45	0.32	0.007
	200	2500	2700	0.08	0.49	0.26	0.44	0.5	0.002
	400	5000	5400	0.14	0.63	0.38	0.47	0.57	0.001
	800	10000	10800	N/A	0.04	N/A	N/A	0.02	N/A
Mean				0.0805	0.368	0.64	0.4775	0.334	0.00625
				+++	++	+	++	++	+++
				CI Value
	MEK (nM)	AKTi (nM)	Combination (nM)	MM121224	MM150423	MM140307	MM140906	M130903	MM150849
	50	250	300	0.18	0.13	0.01	0.01	0.11	0.04
	100	500	600	0.22	0.36	0.001	0.02	0.23	0.053
	200	1000	1200	0.2	0.52	1.24e-06	0.003	0.34	0.01
	400	2000	2400	0.21	0.66	3.5e-15	0.00074	0.51	0.004
Mean				0.2025	0.4175	0.00275031	0.008435	0.2975	0.02675
				++	++	+++	+++	++	+++
				CI Value
	MEK (nM)	Rapamycin (nM)	Combination (nM)	MM121224	MM150423	MM140307	MM140906	M130903	MM150849
	50	0.05	50.05	0.2	0.23	0.002	0.05	0.17	0.1
	100	0.1	100.1	0.55	0.53	0.003	0.13	0.45	0.17
	200	0.2	200.2	0.69	0.84	0.002	0.019	0.73	0.11
	400	0.4	400.4	0.94	1.11	0.016	0.051	0.82	0.17
	800	0.8	800.8	0.83	0.98	0.003	0.004	0.68	N/A
Mean				0.642	0.738	0.0052	0.0508	0.57	0.1375
				+	+	+++	+++	+	++
				CI Value
	MEK (nM)	Pazopanib (nM)	Combination (nM)	MM121224	MM150423	MM140307	MM140906	M130903	MM150849
	50	200	250	0.59	0.27	0.35	2.14	0.31	21000000
	100	400	500	0.86	0.72	0.67	2.5	0.61	9900000
	200	800	1000	0.63	1.22	0.2	0.42	0.71	40400000
	400	1600	2000	0.61	1.39	0.002	0.09	0.32	4200000000
Mean				0.6725	0.9	0.3055	1.2875	0.4875	1067825000
				+	-	++	-	++	-
	+	synergistic	+	<0.9
			++	<0.5
			+++	<0.1
	-	not synergistic
